# Supplementary material for: Iodine Intake from Universal Salt Iodization Programs and Hashimoto’s Thyroiditis: A Systematic Review
Source: Diseases. 2025 May 23;13(6):166. doi: 10.3390/diseases13060166 (PMC12191997; doi:10.3390/diseases13060166)
Supplement: Supplementary file 1 [file diseases-13-00166-s001.zip]

Archive with 1 entries (1 files):
- diseases-3638586-supplementary.pdf
